# Supplementary material for: Second-Generation Enamine-Type Schiff Bases as 2-Amino Acid-Derived Antifungals against Fusarium oxysporum: Microwave-Assisted Synthesis, In Vitro Activity, 3D-QSAR, and In Vivo Effect
Source: J Fungi (Basel). 2023 Jan 13;9(1):113. doi: 10.3390/jof9010113 (PMC9866056; doi:10.3390/jof9010113)
Supplement: Supplementary file 1 [file jof-09-00113-s001.zip]

Archive with 1 entries (1 files):
- jof-2139621-supplementary.pdf
